# Supplementary material for: Needs Assessment to Inform a Life Course-Based Support Programme for Adolescents with Perinatally Acquired HIV in Rural Limpopo, South Africa
Source: Int J Environ Res Public Health. 2026 Mar 31;23(4):441. doi: 10.3390/ijerph23040441 (PMC13116131; doi:10.3390/ijerph23040441)
Supplement: Supplementary file 1 [file ijerph-23-00441-s001.zip]

Archive with 1 entries (1 files):
- ijerph-4166013-supplementary.pdf
